# Supplementary material for: Unsupervised Flow Cytometry Reveals a Constant Shift Towards Activated CD4 + T Cell Subsets in APECED
Source: Scand J Immunol. 2026 Jun 26;104(1):e70134. doi: 10.1111/sji.70134 (PMC13307629; doi:10.1111/sji.70134)
Supplement: Supplementary file 1 — Table S1: Description of the sample donors. Batch distribution, sex and age are shown for both the APECED patients and the healthy controls. Age is presented in categories to protect patient anonymity. For each APECED patient, the presence of the most frequent and total disease components is also listed. CMC, Chronic Mucocutaneous Candidiasis. [file SJI-104-e70134-s004.xlsx]

## Sheet: Supplement 1
		Patient											Control
	Batch	ID	Sex	Age	CMC	Enamel Hypoplacia	Hypoparathyroidism	Addison's Disease	Hypogonadism	Total Disease Components		Batch	ID	Sex	Age
	1	APE 1	M	41-50	+	+	+	+	+	11		1	Ctrl 1	M	51-60
		APE 2	F	41-50	+	+	+	+	+	10			Ctrl 2	F	41-50
	2	APE 3	M	31-40	+	+	+	+	-	14		2	Ctrl 3	M	21-30
		APE 4	F	51-60	+	+	+	+	+	7			Ctrl 4	F	51-60
		APE 5	F	51-60	+	+	-	+	-	7			Ctrl 5	F	51-60
		APE 6	F	31-40	+	+	+	+	+	12			Ctrl 6	F	31-40
	3	APE 7	F	41-50	+	+	+	+	+	9		3	Ctrl 7	F	41-50
		APE 8	M	41-50	+	-	+	+	-	4			Ctrl 8	M	61-70
		APE 9	F	31-40	+	+	+	+	+	10			Ctrl 9	F	31-40
		APE 10	M	41-50	+	+	-	+	-	7			Ctrl 10	M	41-50
	4	APE 11	F	51-60	+	+	+	-	-	5		4	Ctrl 11	F	61-70
		APE 12	M	41-50	+	+	-	+	+	10			Ctrl 12	F	41-50
	5	APE 13	F	41-50	+	+	+	+	+	10		5	Ctrl 13	F	41-50
		APE 14	M	61-70	+	+	+	-	-	5			Ctrl 14	M	41-50
		APE 15	M	21-30	+	-	+	+	-	3			Ctrl 15	M	21-30
		APE 16	M	61-70	+	-	-	+	-	6			Ctrl 16	M	51-60
	6	APE 17	F	51-60	+	-	+	+	+	7		6	Ctrl 17	F	31-40
		APE 18	M	21-30	+	+	-	-	+	14			Ctrl 18	M	21-30
		APE 19	F	31-40	+	+	+	+	+	7			Ctrl 19	F	41-50
		APE 20	F	61-70	+	+	+	+	+	8			Ctrl 20	F	21-30
