# Supplementary material for: Unsupervised Flow Cytometry Reveals a Constant Shift Towards Activated CD4 + T Cell Subsets in APECED
Source: Scand J Immunol. 2026 Jun 26;104(1):e70134. doi: 10.1111/sji.70134 (PMC13307629; doi:10.1111/sji.70134)
Supplement: Supplementary file 2 — Table S2: Detailed description of the antibodies and their direct fluorescent conjugates. [file SJI-104-e70134-s001.xlsx]

## Sheet: Supplement 2
	Panel
	Antigen	Fluorophore	Clone	Cat. No	RRID	Manufacturer
	CD3	APCH7	SK7	560176	AB_1645475	BD Biosciences
	CD4	BV510	SK3	562970	AB_2744424	BD Biosciences
	CD45RA	BV786	HI100	563870	AB_2738459	BD Biosciences
	CCR7	BV650	3D12	563407	AB_2738187	BD Biosciences
	CD31	PeCy7	WM59	563651	AB_2738348	BD Biosciences
	FOXP3	PE	236A/E7	12-4777-42	AB_1944444	Thermo Fischer Scientific
	CD25	PeCF594	M-A251	562403	AB_11151919	BD Biosciences
	CD39	PerCPCy5.5	TU66	564899	AB_2739005	BD Biosciences
	CD127	APC-R700	HIL-7R-M21	565185	AB_2739099	BD Biosciences
	PD-1	BV711	EH12.1	564017	AB_2738543	BD Biosciences
	CTLA-4	APC	BNI3	555855	AB_398615	BD Biosciences
	Ki-67	BV421	B56	562899	AB_2686897	BD Biosciences
	Dump
	Antigen	Fluorophore	Clone	Cat. No	RRID	Manufacturer
	LIVE/DEAD™ Fixable Green	FITC	-	L23101	-	Thermo Fischer Scientific
	CD14	FITC	18D11	21620143	-	Immunotools
	CD19	FITC	HI19a	21810193	-	Immunotools
